# Supplementary material for: Dose-Dependent Effects of Nickel on Skeletal Development: Physiological Necessity and the Threshold of Toxicity
Source: Int J Mol Sci. 2026 May 18;27(10):4538. doi: 10.3390/ijms27104538 (PMC13207421; doi:10.3390/ijms27104538)
Supplement: Supplementary file 1 [file ijms-27-04538-s001.zip]

Archive with 1 entries (1 files):
- ijms-4256077-supplementary.pdf
